# Supplementary material for: Biochemical Characterization of New Sweet Orange Mutants Rich in Lycopene and β-Carotene Antioxidants
Source: Antioxidants (Basel). 2024 Aug 16;13(8):994. doi: 10.3390/antiox13080994 (PMC11351333; doi:10.3390/antiox13080994)
Supplement: Supplementary file 1 [file antioxidants-13-00994-s001.zip]

Archive with 2 entries (1 files):
- antioxidants-3103231-supplementary/
- antioxidants-3103231-supplementary/Supp_Fig.pptx
